# Supplementary material for: Alterations in the brain lipidome of Alzheimer's disease donors with rare TREM2 risk variants
Source: Brain Commun. 2026 Jan 21;8(1):fcaf452. doi: 10.1093/braincomms/fcaf452 (PMC12823283; doi:10.1093/braincomms/fcaf452)
Supplement: fcaf452_Supplementary_Data [file fcaf452_supplementary_data.zip]

Archive with 2 entries (2 files):
- Supplementary_Figures_1-4.docx
- Supplementary_Tables_1-3.xlsx
